# Supplementary material for: Loop-mediated isothermal amplification (LAMP) assays for detection of the New Guinea fruit fly Bactrocera trivialis (Drew) (Diptera: Tephritidae)
Source: Sci Rep. 2022 Jul 23;12:12602. doi: 10.1038/s41598-022-16901-0 (PMC9308764; doi:10.1038/s41598-022-16901-0)
Supplement: Supplementary file 1 — Supplementary Information 1. [file 41598_2022_16901_MOESM1_ESM.xlsx]

## Sheet: Sheet1
Table S1: Collection details of samples sequenced in this study and existing GenBank numbers of samples included in this study.
Genus	Species	Specimen voucher	Collected by	Collection date	Country	GenBank accession
Bactrocera	aquilonis	7186 a				MT474870.1
Bactrocera	aquilonis	7186 b				MT474871.1
Bactrocera	bancroftii	7172 a				MT474872.1
Bactrocera	bancroftii	7172 b				MT474873.1
Bactrocera	barringtoniae	BAR001				MZ093242.1
Bactrocera	barringtoniae	FFP009	M. Starkie, J. Royer	20.i.2018	Australia: Machan's Beach
Bactrocera	barringtoniae	FFP073	J. Royer	30.i.2013	Australia: Cairns
Bactrocera	barringtoniae	FFP074	J. Royer	30.i.2013	Australia: Cairns
Bactrocera	barringtoniae	FFP075	J. Royer	14.ii.2013	Australia: Atherton
Bactrocera	barringtoniae	FFP076	J. Royer	14.ii.2013	Australia: Atherton
Bactrocera	breviaculeus	BRV002				MZ093243.1
Bactrocera	breviaculeus	FFP168	A. Ahmat	20.vii.2021	Australia: Moa Island
Bactrocera	breviaculeus	FFP169	A. Ahmat	20.vii.2021	Australia: Moa Island
Bactrocera	breviaculeus	FFP170	A. Ahmat	20.vii.2021	Australia: Moa Island
Bactrocera	bryoniae	ww28245	A. Profke	11.vi.2001	Australia: Northern Territory: Coburg Peninsula
Bactrocera	bryoniae	7173 a				MT474874.1
Bactrocera	bryoniae	7173 b				MT474875.1
Bactrocera	cacuminata	ww27582	M. Thompson	12.x.2020	Australia: New South Wales: Newcastle
Bactrocera	cacuminata	63				MT474876.1
Bactrocera	cacuminata	65				MT474877.1
Bactrocera	dorsalis	37D-04 b				MT474878.1
Bactrocera	endiandrae	ww27583	M. Thompson	12.x.2020	Australia: New South Wales: Lambton
Bactrocera	endiandrae	ww28488	N. Green	3.i.2001	Australia: New South Wales: Coffs Harbour
Bactrocera	endiandrae	7174 a				MT474880.1
Bactrocera	endiandrae	7174 b				MT474879.1
Bactrocera	erubescentis	7175 a				MT474881.1
Bactrocera	erubescentis	7175 b				MT474882.1
Bactrocera	frauenfeldi	7176 a				MT474883.1
Bactrocera	frauenfeldi	7176 b				MT474884.1
Bactrocera	jarvisi	6513				MT474885.1
Bactrocera	jarvisi	6514				MT474886.1
Bactrocera	kirki	ww28235	S. Tupou	12.v.2003	Tonga: Eua: Ohonua
Bactrocera	kraussi	FFP068	J. Royer	17.iii.2013	Australia: Cairns
Bactrocera	kraussi	FFP069	J. Royer	25.iii.2013	Australia: Lockhart
Bactrocera	kraussi	FFP071	J. Royer	31.iii.2013	Australia: Atherton
Bactrocera	manskii	7179 a				MT474888.1
Bactrocera	manskii	7179 b				MT474887.1
Bactrocera	musae	7177 a				MT474889.1
Bactrocera	musae	7177 b				MT474890.1
Bactrocera	neohumeralis	FFP025	J. Logan	16.ix.2020	Australia: Bundaberg
Bactrocera	neohumeralis	ww28476	QDAF staff	18.viii.2021	Australia: Queensland Department of Agriculture and Fisheries colony
Bactrocera	neohumeralis	7188 a				MT474891.1
Bactrocera	neohumeralis	7188 b				MT474892.1
Bactrocera	opiliae	ww28490	I. Haselgrove	14.xi.2001	Australia: Northern Territory: Darwin
Bactrocera	parabarringtoniae	PRB001				MZ093302.1
Bactrocera	parabarringtoniae	PRB002				MZ093303.1
Bactrocera	peninsularis	PEN001				MZ093308.1
Bactrocera	peninsularis	PEN002				MZ093309.1
Bactrocera	peninsularis	PEN003				MZ093310.1
Bactrocera	peninsularis	PEN004				MZ093311.1
Bactrocera	rufofuscula	RUF002				MF970923.1
Bactrocera	silvicola	RUF003				MF970924.1
Bactrocera	sp. near trivialis	FFP108	R. Opasa	4.x.2016	Papua New Guinea: Madang Province
Bactrocera	trivialis	FFP010	R. Opasa, F Philip	18.xi.2016	Papua New Guinea: Madang Province
Bactrocera	trivialis	FFP077	J. Royer	11.ii.2013	Papua New Guinea: Central Province: Laloki
Bactrocera	trivialis	FFP078	J. Royer	11.ii.2013	Papua New Guinea: Central Province: Laloki
Bactrocera	trivialis	FFP079	J. Royer	28.iii.2013	Papua New Guinea: National Capital District
Bactrocera	trivialis	FFP080	J. Royer	7.xii.2012	Papua New Guinea: Central Province: Laloki
Bactrocera	trivialis	FFP155	G. Banu	11.xii.2018	Australia: Boigu Island
Bactrocera	trivialis	FFP156	V. Kirk	11.xii.2018	Australia: Dauan Island
Bactrocera	trivialis	FFP157	K. Pabai	22.i.2019	Australia: Boigu Island
Bactrocera	trivialis	FFP158	J. Babia	10.xii.2019	Australia: Saibai Island
Bactrocera	trivialis	FFP159	G. Wosomo	4.ii.2020	Australia: Saibai Island
Bactrocera	trivialis	FFP160	G. Wosomo	4.ii.2020	Australia: Saibai Island
Bactrocera	trivialis	FFP161	G. Wosomo	4.ii.2020	Australia: Saibai Island
Bactrocera	trivialis	FFP162	L. Mosby	8.xii.2020	Australia: Dauan Island
Bactrocera	trivialis	FFP163	L. Mosby	8.xii.2020	Australia: Dauan Island
Bactrocera	trivialis	FFP164	K. Pabai	8.xii.2020	Australia: Boigu Island
Bactrocera	trivialis	FFP165	J. Tapau	8.xii.2020	Australia: Saibai Island
Bactrocera	trivialis	FFP166	G. Wosomo	5.i.2021	Australia: Saibai Island
Bactrocera	trivialis	FFP167	G. Banu	5.i.2021	Australia: Boigu Island
Bactrocera	trivialis	TRV002				MF970930.1
Bactrocera	trivialis	TRV003				MZ093338.1
Bactrocera	trivialis	ww28234	K. Huxham	7.i.2004	Australia: Boigu Island
Bactrocera	tryoni	FFP056	QDAF staff	22.i.2021	Australia: Queensland Department of Agriculture and Fisheries colony
Bactrocera	tryoni	ww28232	P. Rempoulakis	12.v.2021	Australia: New South Wales: Wagga Wagga
Bactrocera	tryoni	7140 (ID50921)				MT474893.1
Bactrocera	tryoni	7141 (ID50934)				MT474894.1
Ceratitella	loranthi	7133				MT474899.1
Ceratitella	loranthi	7153				MT474900.1
Ceratitis	capitata	016P-04 a				MT474895.1
Ceratitis	capitata	016P-04 b				MT474896.1
Ceratitis	capitata	016P-04 c				MT474897.1
Ceratitis	capitata	016P-04 d				MT474898.1
Dacus	absonifacies	ww27584	E. Yeatman	14.ix.2020	Australia: New South Wales: Bekeley
Dacus	aequalis	ww27585	E. Yeatman	14.ix.2020	Australia: New South Wales: Farmborough Heights
Dacus	newmani	ww27586	I. Bunge	13.x.2020	Australia: New South Wales: Whitton Citrus
Dacus	newmani	4825				MT474901.1
Dacus	newmani	5448				MT474902.1
Dirioxa	pornia	6530				MT474903.1
Dirioxa	pornia	6531				MT474904.1
Drosophila	melanogaster	7139 a				MT474915.1
Drosophila	melanogaster	7139 b				MT474916.1
Lamprolonchaea	brouniana	7138 a				MT474913.1
Lamprolonchaea	brouniana	7138 b				MT474914.1
Zeugodacus	cucumis	ww27587	S. Balagawi	16.ix.2020	Australia: New South Wales Department of Primary Industries colony
Zeugodacus	cucumis	B. cucumis				MT474905.1
Zeugodacus	cucumis	B. cucumis 2				MT474906.1
Zeugodacus	cucurbitae	8401a				MT474907.1
Zeugodacus	cucurbitae	8401b				MT474908.1
Zeugodacus	fallacis	8403a				MT474909.1
Zeugodacus	fallacis	8403b				MT474910.1
Zeugodacus	strigifinis	8402				MT474911.1
Zeugodacus	strigifinis	8402				MT474912.1
