# Supplementary material for: Loop-mediated isothermal amplification (LAMP) assays for detection of the New Guinea fruit fly Bactrocera trivialis (Drew) (Diptera: Tephritidae)
Source: Sci Rep. 2022 Jul 23;12:12602. doi: 10.1038/s41598-022-16901-0 (PMC9308764; doi:10.1038/s41598-022-16901-0)
Supplement: Supplementary file 2 — Supplementary Information 2. [file 41598_2022_16901_MOESM2_ESM.xlsx]

## Sheet: Sheet1
Table S2: Amplification time (min) and anneal derivative (oC) of all samples included in the testing panel.
Genus	Species	Sample code	COI LAMP min:s	COI LAMP oC	EIF3L LAMP min:s	EIF3L LAMP oC
Bactrocera	aquilonis	7186 a	NEG	NEG	NEG	NEG
Bactrocera	aquilonis	7186 b	NEG	NEG	18:18:00	83.4
Bactrocera	bancroftii	7172 a	NEG	NEG	NEG	NEG
Bactrocera	bancroftii	7172 b	NEG	NEG	23.75	83.8
Bactrocera	barringtoniae	FFP009	14:30:00	82.9	NEG	NEG
Bactrocera	barringtoniae	BAR001	09:57:00	82.8	NEG	NEG
Bactrocera	barringtoniae	FFP073	09:45:00	82.6	NEG	NEG
Bactrocera	barringtoniae	FFP074	09:45:00	82.7	NEG	NEG
Bactrocera	barringtoniae	FFP075	10:00:00	82.6	NEG	NEG
Bactrocera	barringtoniae	FFP076	09:30:00	82.7	NEG	NEG
Bactrocera	breviaculeus	BRV002	NEG	NEG	10:30:00	84
Bactrocera	breviaculeus	FFP168	NEG	NEG	23:45:00	83
Bactrocera	breviaculeus	FFP169	NEG	NEG	15:30:00	83.2
Bactrocera	breviaculeus	FFP170	NEG	NEG	18:00:00	83
Bactrocera	bryoniae	7173 a	NEG	NEG	NEG	NEG
Bactrocera	bryoniae	7173 b	NEG	NEG	NEG	NEG
Bactrocera	bryoniae	ww28245	NEG	NEG	NEG	NEG
Bactrocera	cacuminata	63	NEG	NEG	11:30:00	84.1
Bactrocera	cacuminata	65	NEG	NEG	11:30:00	83.9
Bactrocera	cacuminata	ww27582	NEG	NEG	08:44:00	83.4
Bactrocera	dorsalis	37D-04 b	NEG	NEG	20:15:00	83.9
Bactrocera	endiandrae	7174 a	NEG	NEG	NEG	NEG
Bactrocera	endiandrae	7174 b	NEG	NEG	NEG	NEG
Bactrocera	endiandrae	ww28488	NEG	NEG	NEG	NEG
Bactrocera	endiandrae	ww27583	NEG	NEG	NEG	NEG
Bactrocera	erubescentis	7175 a	NEG	NEG	NEG	NEG
Bactrocera	erubescentis	7175 b	NEG	NEG	NEG	NEG
Bactrocera	frauenfeldi	7176 a	NEG	NEG	NEG	NEG
Bactrocera	frauenfeldi	7176 b	NEG	NEG	NEG	NEG
Bactrocera	jarvisi	6513	NEG	NEG	NEG	NEG
Bactrocera	jarvisi	6514	NEG	NEG	NEG	NEG
Bactrocera	kirki	ww28235	NEG	NEG	NEG	NEG
Bactrocera	kraussi	FFP068	NEG	NEG	10:45:00	83.7
Bactrocera	kraussi	FFP069	NEG	NEG	16:45:00	83.4
Bactrocera	kraussi	FFP071	NEG	NEG	15:00:00	82.8
Bactrocera	manskii	7189 a	17	83.3	NEG	NEG
Bactrocera	manskii	7189 b	24	82.8	NEG	NEG
Bactrocera	musae	7177 a	NEG	NEG	17:45:00	83.3
Bactrocera	musae	7177 b	NEG	NEG	16.25	83.5
Bactrocera	neohumeralis	7188 a	NEG	NEG	NEG	NEG
Bactrocera	neohumeralis	7188 b	NEG	NEG	22:45:00	83.6
Bactrocera	neohumeralis	FFP025	NEG	NEG	NEG	NEG
Bactrocera	neohumeralis	ww28476	NEG	NEG	NEG	NEG
Bactrocera	opiliae	ww28490	NEG	NEG	09:37:00	83.6
Bactrocera	parabarringtoniae	PRB001	09:00:00	83.1	NEG	NEG
Bactrocera	parabarringtoniae	PRB002	11:45:00	82.5	NEG	NEG
Bactrocera	peninsularis	PEN001	NEG	NEG	23:30:00	83.1
Bactrocera	peninsularis	PEN002	NEG	NEG	NEG	NEG
Bactrocera	peninsularis	PEN003	NEG	NEG	NEG	NEG
Bactrocera	peninsularis	PEN004	NEG	NEG	NEG	NEG
Bactrocera	rufofuscula	RUF002	NEG	NEG	19:15:00	83.7
Bactrocera	rufofuscula	RUF003	NEG	NEG	NEG	NEG
Bactrocera	sp.near trivialis	FFP108	NEG	NEG	15:00:00	83.3
Bactrocera	trivialis	FFP010	09:27:00	82.6	09:45:00	83.6
Bactrocera	trivialis	FFP077	10:42:00	82.6	10:15:00	84.4
Bactrocera	trivialis	FFP078	10:27:00	82.8	09:15:00	83.6
Bactrocera	trivialis	FFP079	09:57:00	82.8	14:00:00	83.5
Bactrocera	trivialis	FFP080	10:42:00	82.1	10:00:00	83.2
Bactrocera	trivialis	FFP155	09:30:00	82.5	10:00:00	83.1
Bactrocera	trivialis	FFP156	09:30:00	82.7	08:45:00	83.8
Bactrocera	trivialis	FFP157	09:00:00	82.9	11:15:00	83.6
Bactrocera	trivialis	FFP158	10:30:00	81.9	10:57:00	82
Bactrocera	trivialis	FFP159	09:15:00	82.5	10:47:00	83
Bactrocera	trivialis	FFP160	08:45:00	82.7	09:57:00	83
Bactrocera	trivialis	FFP161	10:00:00	82.7	09:12:00	82.9
Bactrocera	trivialis	FFP162	08:30:00	82.6	09:42:00	83
Bactrocera	trivialis	FFP163	08:00:00	82.4	09:27:00	82.9
Bactrocera	trivialis	FFP164	08:45:00	82.9	08:42:00	82.9
Bactrocera	trivialis	FFP165	09:00:00	82.9	09:00:00	83.2
Bactrocera	trivialis	FFP166	10:15:00	83	12:45:00	83.3
Bactrocera	trivialis	FFP167	09:15:00	82.8	09:30:00	83.2
Bactrocera	trivialis	TRV002	09:15:00	82.7	13:00:00	83.7
Bactrocera	trivialis	TRV003	08:15:00	82.8	08:00:00	83.6
Bactrocera	trivialis	ww28234	07:51:00	82.7	09:08:00	83.6
Bactrocera	tryoni	7140 (ID50921)	NEG	NEG	NEG	NEG
Bactrocera	tryoni	7141 (ID50934)	NEG	NEG	NEG	NEG
Bactrocera	tryoni	FFP056	NEG	NEG	NEG	NEG
Bactrocera	tryoni	ww28232	NEG	NEG	14:01:00	83.3
Ceratitella	loranthi	7133	NEG	NEG	NEG	NEG
Ceratitella	loranthi	7153	NEG	NEG	NEG	NEG
Ceratitis	capitata	016P-04 a	NEG	NEG	NEG	NEG
Ceratitis	capitata	016P-04 b	NEG	NEG	NEG	NEG
Ceratitis	capitata	016P-04 c	NEG	NEG	NEG	NEG
Ceratitis	capitata	016P-04 d	NEG	NEG	NEG	NEG
Dacus	absonifacies	ww27584	NEG	NEG	NEG	NEG
Dacus	aequalis	ww27585	NEG	NEG	NEG	NEG
Dacus	newmani	ww27586	NEG	NEG	NEG	NEG
Dacus	newmani	4825	NEG	NEG	NEG	NEG
Dacus	newmani	5448	NEG	NEG	NEG	NEG
Dacus	solomonensis	FFP154	NEG	NEG	NEG	NEG
Dirioxa	pornia	6530	NEG	NEG	NEG	NEG
Dirioxa	pornia	6531	NEG	NEG	NEG	NEG
Drosophila	melanogaster	7139 a	NEG	NEG	NEG	NEG
Drosophila	melanogaster	7139 b	NEG	NEG	NEG	NEG
Lamprolonchaea	brouniana	7138 a	NEG	NEG	NEG	NEG
Lamprolonchaea	brouniana	7138 b	NEG	NEG	NEG	NEG
Zeugodacus	cucumis	Z. cucumis	NEG	NEG	NEG	NEG
Zeugodacus	cucumis	Z. cucumis 2	NEG	NEG	NEG	NEG
Zeugodacus	cucumis	ww27587	NEG	NEG	NEG	NEG
Zeugodacus	cucurbitae	8401	NEG	NEG	NEG	NEG
Zeugodacus	cucurbitae	8401	NEG	NEG	NEG	NEG
Zeugodacus	fallacis	8403	NEG	NEG	NEG	NEG
Zeugodacus	fallacis	8403	NEG	NEG	NEG	NEG
Zeugodacus	strigifinis	8402	NEG	NEG	NEG	NEG
Zeugodacus	strigifinis	8402	NEG	NEG	NEG	NEG
